# Supplementary material for: Species-specific signatures of the microbiome from Camponotus and Colobopsis ants across developmental stages
Source: PLoS One. 2017 Nov 22;12(11):e0187461. doi: 10.1371/journal.pone.0187461 (PMC5699820; doi:10.1371/journal.pone.0187461)
Supplement: S2 Table — This test indicates the contribution of specific operational taxonomic units (OTUs) to the observed differences in community structure among different colonies/species of Camponotini. (XLSX) [file pone.0187461.s005.xlsx]

## Sheet: Plan1
Table 2 Supplementary: Results of SIMPER analyses indicating the contribution of specific operational taxonomic units (OTUs) to the observed differences in community structure among different colonies of Camponotini
	Overall Average		Most			Percent Contribuition
	Dissimilarity		Influential OTUs / Taxonomy			to Difference
MOR#62 vs. MOR#73	99.95		CP010049.668121.669704 / Enterobacteriaceae			42.09
			AF495758.1.1401 / Candidatus Blochmannia			38.99
			KF249887.1.1350 / Wolbachia			10.75
			New.ReferenceOTU1 / Candidatus Blochmannia			4708
			EU348326.1.1455 / Pasteurellales			1558
			New.CleanUp.ReferenceOTU7975 / Sodalis			0.8577
			New.ReferenceOTU71 / Wolbachia			0.3812
			GAUE02014372.1.1238 / Wolbachia			0.3471
MOR#62 vs. MOR#69	98.59		AF495758.1.1401 / Candidatus Blochmannia			66.93
			CP010049.668121.669704 / Enterobacteriaceae			16.46
			New.ReferenceOTU1 / Candidatus Blochmannia			8841
			KF249887.1.1350 / Wolbachia			4137
			GAUE02014372.1.1238 / Wolbachia			1705
			EU348326.1.1455 / Pasteurellales			0.5837
			New.CleanUp.ReferenceOTU7975 / Sodalis			0.3307
			New.ReferenceOTU71 / Wolbachia			0.1582
			FR774598.1.1302 / Flavobacterium			0.1303
			GAOK01049488.5421.6827 / Streptophyta			0.13
			New.CleanUp.ReferenceOTU3549 / Facklamia			0.1238
			FJ983094.1.1542 / Streptococcus			0.1143
