# Supplementary material for: Species-specific signatures of the microbiome from Camponotus and Colobopsis ants across developmental stages
Source: PLoS One. 2017 Nov 22;12(11):e0187461. doi: 10.1371/journal.pone.0187461 (PMC5699820; doi:10.1371/journal.pone.0187461)
Supplement: S3 Table — Hence, it determines whether OTU presence/absence is associated with different colonies and developmental stage. (XLSX) [file pone.0187461.s006.xlsx]

## Sheet: Plan1
Table S5. Analysis of G test of independence (P, FDR_P and Bonferroni_P) across Camponotini samples to determine whether OTU presence/absence is associated with different colonies and developmental stage.
G-test	Developmental stage
OTU	Test-Statistic	P	FDR_P	Bonferroni_P	taxonomy
GAUE02014372.1.1238	108.08021043	0.0	0.0	0.0	k__Bacteria; p__Proteobacteria; c__Alphaproteobacteria; o__Rickettsiales; f__Rickettsiaceae; g__Wolbachia; s__
CP010049.668121.669704	462.673293633	0.0	0.0	0.0	k__Bacteria; p__Proteobacteria; c__Gammaproteobacteria; o__Enterobacteriales; f__Enterobacteriaceae; g__; s__
AJ245591.1.1215	313.888878494	0.0	0.0	0.0	k__Bacteria; p__Proteobacteria; c__Gammaproteobacteria; o__Enterobacteriales; f__Enterobacteriaceae; g__Candidatus Blochmannia; s__
KF249887.1.1350	161.420533873	0.0	0.0	0.0	k__Bacteria; p__Proteobacteria; c__Alphaproteobacteria; o__Rickettsiales; f__Rickettsiaceae; g__Wolbachia; s__
EU348326.1.1455	153.918834949	0.0	0.0	0.0	k__Bacteria; p__Proteobacteria; c__Gammaproteobacteria; o__Pasteurellales; f__; g__; s__
AF495758.1.1401	209.205244929	0.0	0.0	0.0	k__Bacteria; p__Proteobacteria; c__Gammaproteobacteria; o__Enterobacteriales; f__Enterobacteriaceae; g__Candidatus Blochmannia; s__
G-test	Colony
OTU	Test-Statistic	P	FDR_P	Bonferroni_P	taxonomy
CP010049.668121.669704	775.208425876	0.0	0.0	0.0	k__Bacteria; p__Proteobacteria; c__Gammaproteobacteria; o__Enterobacteriales; f__Enterobacteriaceae; g__; s__
AJ245591.1.1215	972.952399294	0.0	0.0	0.0	k__Bacteria; p__Proteobacteria; c__Gammaproteobacteria; o__Enterobacteriales; f__Enterobacteriaceae; g__Candidatus Blochmannia; s__
KF249887.1.1350	185.346602067	0.0	0.0	0.0	k__Bacteria; p__Proteobacteria; c__Alphaproteobacteria; o__Rickettsiales; f__Rickettsiaceae; g__Wolbachia; s__
AF495758.1.1401	937.084624465	0.0	0.0	0.0	k__Bacteria; p__Proteobacteria; c__Gammaproteobacteria; o__Enterobacteriales; f__Enterobacteriaceae; g__Candidatus Blochmannia; s__
New.ReferenceOTU1	115.929152324	0.0	0.0	0.0	k__Bacteria; p__Proteobacteria; c__Gammaproteobacteria; o__Enterobacteriales; f__Enterobacteriaceae; g__Candidatus Blochmannia; s__
EU348326.1.1455	30.0301280157	1.36006459484e-06	9.54311990709e-05	0.000572587194426	k__Bacteria; p__Proteobacteria; c__Gammaproteobacteria; o__Pasteurellales; f__; g__; s__
G-test	Camponotus - Developmental stage
OTU	Test-Statistic	P	FDR_P	Bonferroni_P	taxonomy
GAUE02014372.1.1238	146.361125266	0.0	0.0	0.0	k__Bacteria; p__Proteobacteria; c__Alphaproteobacteria; o__Rickettsiales; f__Rickettsiaceae; g__Wolbachia; s__
CP010049.668121.669704	158.339976979	0.0	0.0	0.0	k__Bacteria; p__Proteobacteria; c__Gammaproteobacteria; o__Enterobacteriales; f__Enterobacteriaceae; g__; s__
AJ245591.1.1215	402.59985135	0.0	0.0	0.0	k__Bacteria; p__Proteobacteria; c__Gammaproteobacteria; o__Enterobacteriales; f__Enterobacteriaceae; g__Candidatus Blochmannia; s__
AF495758.1.1401	47.7322497722	2.86579598718e-07	2.55772291856e-05	0.000102308916742	k__Bacteria; p__Proteobacteria; c__Gammaproteobacteria; o__Enterobacteriales; f__Enterobacteriaceae; g__Candidatus Blochmannia; s__
G-test	Colobopsis - Developmental stage
OTU	Test-Statistic	P	FDR_P	Bonferroni_P	taxonomy
KF249887.1.1350	107.335400841	0.0	0.0	0.0	k__Bacteria; p__Proteobacteria; c__Alphaproteobacteria; o__Rickettsiales; f__Rickettsiaceae; g__Wolbachia; s__
EU348326.1.1455	305.800226718	0.0	0.0	0.0	k__Bacteria; p__Proteobacteria; c__Gammaproteobacteria; o__Pasteurellales; f__; g__; s__
CP010049.668121.669704	31.1714088255	5.78070148608e-05	0.00148371338143	0.00445114014428	k__Bacteria; p__Proteobacteria; c__Gammaproteobacteria; o__Enterobacteriales; f__Enterobacteriaceae; g__; s__
