# Supplementary material for: Species-specific signatures of the microbiome from Camponotus and Colobopsis ants across developmental stages
Source: PLoS One. 2017 Nov 22;12(11):e0187461. doi: 10.1371/journal.pone.0187461 (PMC5699820; doi:10.1371/journal.pone.0187461)
Supplement: S4 Table — Each sample was analyzed in triplicate therefore follows the values of average and standard deviation for each sample. (XLSX) [file pone.0187461.s007.xlsx]

## Sheet: Plan1
Table 4_Supplementary. Bacterial Quantification through 16S rRNA gene (qPCR) of all samples. Each sample was analyzed in triplicate therefore follows the values of average and standard deviation for each sample.
Samples	Average	Standard deviation	Samples	Average	Standard deviation
M59L1A	84960.2	73905.3	M69MALEC	194984	46236.2
M59L1B	14020.4	12485.4	M69P1A	92211.8	18291.2
M59L1C	208047	184858	M69P1B	87700	3456.2
M59L2A	0	0	M69P2A	1.58708e+06	517488
M59L2B	0	0	M69P2B	841967	408850
M59L2C	0	0	M69P2C	532437	67020.5
M59P1A	0	0	M69P3A	345588	33748.1
M59P1B	0	0	M69QUEENA	3.41047e+06	967014
M59P1C	0	0	M69QUEENB	2.55624e+06	2.22369e+06
M59P2A	0	0	M69QUEENC	1.8546e+06	1.59575e+06
M59P2B	0	0	M69W1A	288473	63969.2
M59P2C	0	0	M69W1B	1.5422e+06	354162
M59W1A	29052.7	25257.5	M69W1C	619960	83359.7
M59W1B	5493.84	2720.62	M69W2A	1.16415e+06	193366
M59W1C	242771	203985	M69W2B	284577	53088.5
M59W2A	262940	235740	M69W2C	1.01153e+06	312863
M59W2B	11006.4	9475.88	M73EGGA	36512	12220.9
M59W2C	77.8053	0	M73EGGB	120947	22556
M62L1A	23108.8	18011.9	M73L1A	85865.9	22344.7
M62L1B	39702	7825.59	M73L1B	14082.9	3889.14
M62L1C	36499.7	9193.02	M73L1C	10805	3403.75
M62L2A	228541	43064.4	M73L2A	542.765	233.65
M62L2B	339044	107237	M73MALEA	1.13734e+06	320060
M62L2C	108270	21292.7	M73MALEB	1.18036e+06	33983.8
M62P1A	101750	16377.7	M73MALEC	147196	57568.5
M62P1B	115307	65320.8	M73P2A	515367	93304.2
M62P1C	275034	71072.4	M73P2B	832573	45127.4
M62P2A	293219	199087	M73P2C	371596	86960.1
M62P2B	31389.7	13624.1	M73P3A	74559.6	28432.8
M62P3A	70466.2	25200.6	M73P3B	514418	29117.2
M62QUEENA	605937	61260.3	M73P3C	264095	80133
M62W1A	160151	109115	M73W1A	284804	211382
M62W1B	287939	134254	M73W1B	768578	28727.8
M62W1C	183831	45684.2	M73W1C	851758	217102
M62W2A	1.16648e+06	42798	M73W2A	237374	82119.7
M62W2B	1.09747e+06	102373	M73W2B	181598	119521
M62W2C	1.78355e+06	260354	M73W2C	608840	162446
M69EGGA	913731	390542
M69EGGB	430555	170115
M69EGGC	259559	117418
M69L1A	7957.94	1656.7
M69L1B	17947.5	3926.9
M69L1C	4153.91	1721.69
M69L2A	85990.5	42243.2
M69L2B	23248.5	7658.23
M69L2C	6195.77	2290.66
M69MALEA	702919	271117
M69MALEB	201873	88124.7
