# Supplementary material for: Species-specific signatures of the microbiome from Camponotus and Colobopsis ants across developmental stages
Source: PLoS One. 2017 Nov 22;12(11):e0187461. doi: 10.1371/journal.pone.0187461 (PMC5699820; doi:10.1371/journal.pone.0187461)
Supplement: S6 Table — These 10 samples from different colonies did not reach our cutoff of 400 reads and they were excluded from the subsequent analyses. (XLSX) [file pone.0187461.s009.xlsx]

## Sheet: Plan1
S9 Table. Samples excluded after the depth of 400 reads. These 10 samples from different colonies did not reach the number of 400 reads and they were excluded from the subsequent analyzes.
Counts/sample detail:
M69MALEb: 10.0
M59W1c: 172.0
M62L1c: 206.0
M59W2b: 231.0
M73L2a: 252.0
M59L1c: 272.0
M59W2a: 292.0
M73P2c: 317.0
M73P2b: 365.0
M59W1a: 391.0
